# Supplementary material for: Development of a Novel Biobased Polyurethane Resin System for Structural Composites
Source: Polymers (Basel). 2022 Oct 27;14(21):4553. doi: 10.3390/polym14214553 (PMC9654683; doi:10.3390/polym14214553)
Supplement: Supplementary file 1 [file polymers-14-04553-s001.zip]

Archive with 1 entries (1 files):
- polymers-1954092-supplementary.pdf
